# Supplementary material for: Underrepresentation of women in computer systems research
Source: PLoS One. 2022 Apr 6;17(4):e0266439. doi: 10.1371/journal.pone.0266439 (PMC8985950; doi:10.1371/journal.pone.0266439)
Supplement: S1 Dataset — (ZIP) [file pone.0266439.s001.zip › sysconf/pubs/whysofew/main.tex]

\documentclass[12pt]{article}

\usepackage[pdftex]{graphicx}
\usepackage{times}
\usepackage{longtable}
\usepackage{booktabs}
\usepackage{hyperref}

\topmargin 0.0cm
\oddsidemargin 0.2cm
\textwidth 16cm 
\textheight 21cm
\footskip 1.0cm

\def\citep#1{\cite{#1}}
\providecommand{\tightlist}{%
  \setlength{\itemsep}{0pt}\setlength{\parskip}{0pt}}

\title{$title$}

\author{Alexis Richter \and Josh Yamamoto \and Eitan Frachtenberg\thanks{corresponding author eitan@reed.edu}}
\date{Reed College, Oregon, USA}


\begin{document}
%!!! \baselineskip24pt
\maketitle

\begin{abstract}
  $abstract$
\end{abstract}

$body$

\newpage{}

\bibliographystyle{ieeetr}
\bibliography{$bibliography$}


\end{document}
