# Supplementary material for: Underrepresentation of women in computer systems research
Source: PLoS One. 2022 Apr 6;17(4):e0266439. doi: 10.1371/journal.pone.0266439 (PMC8985950; doi:10.1371/journal.pone.0266439)
Supplement: S1 Dataset — (ZIP) [file pone.0266439.s001.zip › sysconf/pubs/artifact/Dockerfile]

FROM rocker/verse:4.1.0

RUN apt-get update

RUN apt-get install -V -y \
  libudunits2-dev \
  libgdal-dev

COPY deps.R .

ENV SYSCONF_HOME /sysconf
ENV R Rscript
RUN Rscript deps.R

RUN git clone http://github.com/eitanf/sysconf
WORKDIR sysconf/
RUN git checkout artifact-final
WORKDIR pubs/artifact
RUN make

CMD /bin/bash
