# Supplementary material for: Underrepresentation of women in computer systems research
Source: PLoS One. 2022 Apr 6;17(4):e0266439. doi: 10.1371/journal.pone.0266439 (PMC8985950; doi:10.1371/journal.pone.0266439)
Supplement: S1 Dataset — (ZIP) [file pone.0266439.s001.zip › sysconf/pubs/artifact/S1.tex]

\documentclass[10pt,letterpaper]{article}
\usepackage[top=0.85in,left=2.75in,footskip=0.75in]{geometry}

% amsmath and amssymb packages, useful for mathematical formulas and symbols
\usepackage{amsmath,amssymb}

% Use adjustwidth environment to exceed column width (see example table in text)

% Use Unicode characters when possible
\usepackage[utf8x]{inputenc}

% textcomp package and marvosym package for additional characters
\usepackage{textcomp,marvosym}

% cite package, to clean up citations in the main text. Do not remove.
% \usepackage{cite}

% Use nameref to cite supporting information files (see Supporting Information section for more info)
\usepackage{nameref,hyperref}

% line numbers
\usepackage[right]{lineno}

% ligatures disabled
\usepackage{microtype}
\DisableLigatures[f]{encoding = *, family = * }

% color can be used to apply background shading to table cells only
\usepackage[table]{xcolor}

% array package and thick rules for tables
\usepackage{array}

% create "+" rule type for thick vertical lines
\newcolumntype{+}{!{\vrule width 2pt}}

% create \thickcline for thick horizontal lines of variable length
\newlength\savedwidth
\newcommand\thickcline[1]{%
  \noalign{\global\savedwidth\arrayrulewidth\global\arrayrulewidth 2pt}%
  \cline{#1}%
  \noalign{\vskip\arrayrulewidth}%
  \noalign{\global\arrayrulewidth\savedwidth}%
}

% \thickhline command for thick horizontal lines that span the table
\newcommand\thickhline{\noalign{\global\savedwidth\arrayrulewidth\global\arrayrulewidth 2pt}%
\hline
\noalign{\global\arrayrulewidth\savedwidth}}


% Remove comment for double spacing
%\usepackage{setspace}
%\doublespacing

% Text layout
\raggedright
\setlength{\parindent}{0.5cm}
\textwidth 5.25in
\textheight 8.75in

% Bold the 'Figure #' in the caption and separate it from the title/caption with a period
% Captions will be left justified
\usepackage[aboveskip=1pt,labelfont=bf,labelsep=period,justification=raggedright,singlelinecheck=off]{caption}
\renewcommand{\figurename}{Fig}

% Use the PLoS provided BiBTeX style
% \bibliographystyle{plos2015}

% Remove brackets from numbering in List of References
\makeatletter
\renewcommand{\@biblabel}[1]{\quad#1.}
\makeatother


% Header and Footer with logo
\usepackage{lastpage,fancyhdr,graphicx}
\usepackage{epstopdf}
%\pagestyle{myheadings}
\pagestyle{fancy}
\fancyhf{}
%\setlength{\headheight}{27.023pt}
%\lhead{\includegraphics[width=2.0in]{PLOS-submission.eps}}
\rfoot{\thepage/\pageref{LastPage}}
\renewcommand{\headrulewidth}{0pt}
\renewcommand{\footrule}{\hrule height 2pt \vspace{2mm}}
\fancyheadoffset[L]{2.25in}
\fancyfootoffset[L]{2.25in}
\lfoot{\today}

%% Include all macros below

\newcommand{\lorem}{{\bf LOREM}}
\newcommand{\ipsum}{{\bf IPSUM}}


% Pandoc citation processing

\usepackage{booktabs}
\usepackage{longtable}
\usepackage{array}
\usepackage{multirow}
\usepackage{wrapfig}
\usepackage{float}
\usepackage{colortbl}
\usepackage{pdflscape}
\usepackage{tabu}
\usepackage{threeparttable}
\usepackage{threeparttablex}
\usepackage[normalem]{ulem}
\usepackage{makecell}
\usepackage{xcolor}


\usepackage{forarray}
\usepackage{xstring}
\newcommand{\getIndex}[2]{
  \ForEach{,}{\IfEq{#1}{\thislevelitem}{\number\thislevelcount\ExitForEach}{}}{#2}
}

\setcounter{secnumdepth}{0}

\newcommand{\getAff}[1]{
  \getIndex{#1}{Reed-cs,Reed-math}
}

\providecommand{\tightlist}{%
  \setlength{\itemsep}{0pt}\setlength{\parskip}{0pt}}

\begin{document}

%%\linenumbers

% Use "Eq" instead of "Equation" for equation citations.

\hypertarget{s1-detailed-conference-list}{%
\subsubsection*{S1 Detailed conference list}\label{s1-detailed-conference-list}}

\begin{enumerate}
\item ASPLOS'17: ACM International Conference on Architectural Support for Programming Languages and Operating Systems, China, 2017-04-08. 320  submissions, 56 papers accepted (double-blind reviews). 247 total authors and 49 total PC members. homepage: \url{http://novel.ict.ac.cn/ASPLOS2017/}
\item ATC'17: Annual Technical Conference, United States, 2017-07-12. 277  submissions, 60 papers accepted (single-blind reviews). 279 total authors and 33 total PC members. homepage: \url{https://www.usenix.org/conference/atc17}
\item CCGrid'17: IEEE/ACM CCGrid, Spain, 2017-05-14. 286  submissions, 72 papers accepted (single-blind reviews). 296 total authors and 221 total PC members. homepage: \url{https://www.arcos.inf.uc3m.es/wp/ccgrid2017/}
\item CCS'17: Conference on Computer and Communications Security, United States, 2017-10-31. 836  submissions, 151 papers accepted (double-blind reviews). 589 total authors and 145 total PC members. homepage: \url{https://www.sigsac.org/ccs/CCS2017/}
\item CIDR'17: The biennial Conference on Innovative Data Systems Research, United States, 2017-01-08. 78  submissions, 32 papers accepted (single-blind reviews). 213 total authors and 30 total PC members. homepage: \url{http://cidrdb.org/cidr2017/}
\item CLOUD'17: International Conference on Cloud Computing, United States, 2017-06-25. 110  submissions, 29 papers accepted (single-blind reviews). 110 total authors and 129 total PC members. homepage: \url{http://www.thecloudcomputing.org/2017/}
\item Cluster'17: Cluster, United States, 2017-09-05. 217  submissions, 65 papers accepted (single-blind reviews). 273 total authors and 133 total PC members. homepage: \url{https://cluster17.github.io/}
\item CoNEXT'17: International Conference on Emerging Networking Experiments and Technologies, South Korea, 2017-12-13. 171  submissions, 32 papers accepted (single-blind reviews). 145 total authors and 48 total PC members. homepage: \url{http://conferences2.sigcomm.org/co-next/2017/#!/home}
\item EuroPar'17: International European Conference on Parallel and Distributed Computing, Spain, 2017-08-30. 176  submissions, 50 papers accepted (single-blind reviews). 179 total authors and 86 total PC members. homepage: \url{http://europar2017.usc.es/}
\item EuroSys'17: The European Conference on Computer Systems, Serbia, 2017-04-23. 188  submissions, 41 papers accepted (double-blind reviews). 169 total authors and 47 total PC members. homepage: \url{https://eurosys2017.github.io/}
\item FAST'17: USENIX Conference on File and Storage Technologies, United States, 2017-02-27. 116  submissions, 27 papers accepted (double-blind reviews). 119 total authors and 34 total PC members. homepage: \url{https://www.usenix.org/conference/fast17/}
\item HCW'17: International Heterogeneity in Computing Workshop, United States, 2017-05-29. 15  submissions, 7 papers accepted (single-blind reviews). 27 total authors and 21 total PC members. homepage: \url{http://hcw.eecs.wsu.edu/}
\item HiPC'17: International Conference on High Performance Computing, Data, and Analytics, India, 2017-12-18. 184  submissions, 41 papers accepted (single-blind reviews). 168 total authors and 102 total PC members. homepage: \url{http://hipc.org/}
\item HotCloud'17: Workshop in Hot Topics in Cloud Computing, United States, 2017-07-10. 58  submissions, 19 papers accepted (single-blind reviews). 64 total authors and 24 total PC members. homepage: \url{https://www.usenix.org/conference/hotcloud17}
\item HotI'17: Annual Symposium on High-Performance Interconnects, United States, 2017-08-28. 39  submissions, 13 papers accepted (single-blind reviews). 44 total authors and 23 total PC members. homepage: \url{http://www.hoti.org/hoti25/archives/}
\item HotOS'17: Workshop on Hot Topics in Operating Systems, Canada, 2017-05-07. 94  submissions, 29 papers accepted (single-blind reviews). 112 total authors and 9 total PC members. homepage: \url{https://www.sigops.org/hotos/hotos17/}
\item HotStorage'17: Workshop on Hot Topics in Storage and File Systems, United States, 2017-07-10. 58  submissions, 21 papers accepted (single-blind reviews). 94 total authors and 21 total PC members. homepage: \url{https://www.usenix.org/conference/hotstorage17}
\item HPCA'17: The IEEE Symposium on High Performance Computer Architecture, United States, 2017-02-04. 224  submissions, 50 papers accepted (single-blind reviews). 215 total authors and 46 total PC members. homepage: \url{http://hpca2017.org}
\item HPCC'17: International Conference on High Performance Computing and Communications, Thailand, 2017-12-18. 176  submissions, 77 papers accepted (single-blind reviews). 287 total authors and 75 total PC members. homepage: \url{http://hpcl.seas.gwu.edu/hpcc2017/}
\item HPDC'17: International Symposium on High Performance Parallel and Distributed Computing, United States, 2017-06-28. 100  submissions, 19 papers accepted (single-blind reviews). 76 total authors and 46 total PC members. homepage: \url{http://www.hpdc.org/2017/}
\item ICAC'17: International Conference on Autonomic Computing, United States, 2017-07-18. 73  submissions, 14 papers accepted (single-blind reviews). 46 total authors and 63 total PC members. homepage: \url{http://icac2017.ece.ohio-state.edu/}
\item ICDM'17: International Conference on Data Mining, United States, 2017-11-19. 778  submissions, 72 papers accepted (double-blind reviews). 269 total authors and 219 total PC members. homepage: \url{http://icdm2017.bigke.org/}
\item ICPE'17: ACM/SPEC International Conference on Performance Engineering, Italy, 2017-04-22. 83  submissions, 29 papers accepted (single-blind reviews). 102 total authors and 42 total PC members. homepage: \url{https://icpe2017.spec.org/}
\item ICPP'17: International Conference on Parallel Processing, United Kingdom, 2017-08-14. 210  submissions, 60 papers accepted (single-blind reviews). 234 total authors and 136 total PC members. homepage: \url{http://www.icpp-conf.org/2017/index.php}
\item IGSC'17: International Green and Sustainable Computing Conference, United States, 2017-10-23. 23 papers accepted (single-blind reviews). 83 total authors and 48 total PC members. homepage: \url{http://igsc.eecs.wsu.edu/}
\item IISWC'17: International Symposium on Workload Characterization, United States, 2017-10-02. 83  submissions, 31 papers accepted (double-blind reviews). 121 total authors and 27 total PC members. homepage: \url{http://www.iiswc.org/iiswc2017/index.html}
\item IMC'17: Internet Measurement Conference, United Kingdom, 2017-11-01. 179  submissions, 28 papers accepted (single-blind reviews). 124 total authors and 39 total PC members. homepage: \url{http://conferences.sigcomm.org/imc/2017/}
\item IPDPS'17: International Parallel and Distributed Processing Symposium, United States, 2017-05-29. 508  submissions, 116 papers accepted (single-blind reviews). 447 total authors and 286 total PC members. homepage: \url{http://www.ipdps.org/ipdps2017/}
\item ISC'17: ISC High Performance, Germany, 2017-06-18. 66  submissions, 22 papers accepted (double-blind reviews). 99 total authors and 55 total PC members. homepage: \url{http://isc-hpc.com/id-2017.html}
\item ISCA'17: International Symposium on Computer Architecture, Canada, 2017-06-24. 322  submissions, 54 papers accepted (double-blind reviews). 295 total authors and 70 total PC members. homepage: \url{http://isca17.ece.utoronto.ca/doku.php}
\item ISPASS'17: IEEE International Symposium on Performance Analysis of Systems and Software, United States, 2017-04-24. 81  submissions, 24 papers accepted (double-blind reviews). 98 total authors and 39 total PC members. homepage: \url{http://www.ispass.org/ispass2017/}
\item KDD'17: SIGKDD Conference on Knowledge Discovery and Data Mining, Canada, 2017-08-15. 747  submissions, 64 papers accepted (single-blind reviews). 237 total authors and 364 total PC members. homepage: \url{http://www.kdd.org/kdd2017/}
\item MASCOTS'17: International Symposium on the Modeling, Analysis, and Simulation of Computer and Telecommunication Systems, Canada, 2017-09-20. 84  submissions, 20 papers accepted (single-blind reviews). 75 total authors and 61 total PC members. homepage: \url{http://mascots2017.cs.ucalgary.ca/}
\item MICRO'17: International Symposium on Microarchitecture, United States, 2017-10-16. 327  submissions, 61 papers accepted (double-blind reviews). 306 total authors and 61 total PC members. homepage: \url{https://www.microarch.org/micro50/}
\item Middleware'17: The Annual Middleware Conference, United States, 2017-12-11. 77  submissions, 20 papers accepted (double-blind reviews). 91 total authors and 53 total PC members. homepage: \url{http://2017.middleware-conference.org/}
\item MobiCom'17: International Conference on Mobile Computing and Networking, United States, 2017-10-17. 186  submissions, 35 papers accepted (double-blind reviews). 164 total authors and 60 total PC members. homepage: \url{https://sigmobile.org/mobicom/2017/}
\item NDSS'17: The Network and Distributed System Security Symposium, United States, 2017-02-26. 423  submissions, 68 papers accepted (double-blind reviews). 327 total authors and 63 total PC members. homepage: \url{https://www.ndss-symposium.org/ndss2017/}
\item NSDI'17: USENIX Symposium on Networked Systems Design and Implementation, United States, 2017-03-27. 254  submissions, 42 papers accepted (double-blind reviews). 203 total authors and 42 total PC members. homepage: \url{https://www.usenix.org/conference/nsdi17/}
\item OOPSLA'17: International Conference on Object-Oriented Programming, Systems, Languages and Applications, Canada, 2017-10-25. 223  submissions, 66 papers accepted (double-blind reviews). 232 total authors and 30 total PC members. homepage: \url{https://2017.splashcon.org/track/splash-2017-OOPSLA}
\item PACT'17: International Conference on Parallel Architectures and Compilation Techniques, United States, 2017-09-11. 108  submissions, 25 papers accepted (double-blind reviews). 89 total authors and 33 total PC members. homepage: \url{https://parasol.tamu.edu/pact17/}
\item PLDI'17: SIGPLAN Conference on Programming Language Design and Implementation, Spain, 2017-06-18. 322  submissions, 47 papers accepted (double-blind reviews). 173 total authors and 56 total PC members. homepage: \url{http://pldi17.sigplan.org/home}
\item PODC'17: Symposium on Principles of Distributed Computing, United States, 2017-07-25. 154  submissions, 38 papers accepted (single-blind reviews). 101 total authors and 38 total PC members. homepage: \url{https://www.podc.org/podc2017/}
\item PODS'17: Symposium on Principles of Database Systems, United States, 2017-05-14. 101  submissions, 29 papers accepted (single-blind reviews). 91 total authors and 21 total PC members. homepage: \url{http://sigmod2017.org/pods-program/}
\item PPoPP'17: SIGPLAN Symposium on Principles and Practice of Parallel Programming, United States, 2017-02-04. 132  submissions, 29 papers accepted (double-blind reviews). 122 total authors and 44 total PC members. homepage: \url{http://ppopp17.sigplan.org/}
\item SC'17: The International Conference for High Performance Computing, Networking, Storage and Analysis, United States, 2017-11-13. 327  submissions, 61 papers accepted (double-blind reviews). 325 total authors and 213 total PC members. homepage: \url{http://sc17.supercomputing.org/}
\item SIGCOMM'17: SIGCOMM Conference, United States, 2017-08-21. 250  submissions, 36 papers accepted (double-blind reviews). 216 total authors and 50 total PC members. homepage: \url{http://conferences.sigcomm.org/sigcomm/2017/}
\item SIGIR'17: International Conference on Research and Development in Information Retrieval, Japan, 2017-08-07. 362  submissions, 78 papers accepted (single-blind reviews). 264 total authors and 283 total PC members. homepage: \url{http://sigir.org/sigir2017/}
\item SIGMETRICS'17: SIGMETRICS, United States, 2017-06-05. 203  submissions, 27 papers accepted (double-blind reviews). 101 total authors and 59 total PC members. homepage: \url{http://www.sigmetrics.org/sigmetrics2017}
\item SIGMOD'17: International Conference on Management of Data, United States, 2017-05-14. 489  submissions, 96 papers accepted (double-blind reviews). 335 total authors and 176 total PC members. homepage: \url{http://sigmod2017.org/}
\item SLE'17: International Conference on Software Language Engineering, Canada, 2017-10-23. 57  submissions, 24 papers accepted (single-blind reviews). 68 total authors and 28 total PC members. homepage: \url{http://www.sleconf.org/2017/}
\item SOCC'17: Symposium on Cloud Computing, United States, 2017-09-25. 45 papers accepted (single-blind reviews). 195 total authors and 52 total PC members. homepage: \url{https://acmsocc.github.io/2017/}
\item SOSP'17: Symposium on Operating Systems Principles, China, 2017-10-29. 232  submissions, 39 papers accepted (double-blind reviews). 217 total authors and 56 total PC members. homepage: \url{https://www.sigops.org/sosp/sosp17/}
\item SP'17: Security and Privacy, United States, 2017-05-22. 419  submissions, 60 papers accepted (double-blind reviews). 287 total authors and 62 total PC members. homepage: \url{https://www.ieee-security.org/TC/SP2017/index.html}
\item SPAA'17: Symposium on Parallelism in Alogirmths and Architectures, United States, 2017-07-24. 127  submissions, 31 papers accepted (single-blind reviews). 84 total authors and 40 total PC members. homepage: \url{http://spaa.acm.org/2017/index.html}
\item SYSTOR'17: International Systems and Storage Conference, Israel, 2017-05-22. 47  submissions, 16 papers accepted (single-blind reviews). 64 total authors and 33 total PC members. homepage: \url{https://www.systor.org/2017/}
\item VEE'17: International Conference on Virtual Execution Environments, China, 2017-04-09. 43  submissions, 18 papers accepted (double-blind reviews). 85 total authors and 19 total PC members. homepage: \url{http://conf.researchr.org/home/vee-2017}

\end{enumerate}


\end{document}
