# Supplementary material for: Underrepresentation of women in computer systems research
Source: PLoS One. 2022 Apr 6;17(4):e0266439. doi: 10.1371/journal.pone.0266439 (PMC8985950; doi:10.1371/journal.pone.0266439)
Supplement: S1 Dataset — (ZIP) [file pone.0266439.s001.zip › sysconf/pubs/collab/deps.R]

options(Ncpus = parallel::detectCores())
install.packages('devtools')
library('devtools')

devtools::install_version('rjson', version = '0.2.20')
devtools::install_version('kableExtra', version = '1.3.2')
